# Supplementary material for: Dietary Supplements for Female Infertility: A Critical Review of Their Composition
Source: Nutrients. 2021 Oct 11;13(10):3552. doi: 10.3390/nu13103552 (PMC8541636; doi:10.3390/nu13103552)
Supplement: Supplementary file 1 [file nutrients-13-03552-s001.zip]

Archive with 1 entries (1 files):
- nutrients-1391258-supplementary.pdf
